# Supplementary material for: Design and Initial Validation of an Infrared Beam-Break Fish Counter (‘Fish Tracker’) for Fish Passage Monitoring
Source: Sensors (Basel). 2025 Jul 1;25(13):4112. doi: 10.3390/s25134112 (PMC12251766; doi:10.3390/s25134112)
Supplement: Supplementary file 1 [file sensors-25-04112-s001.zip]

Archive with 5 entries (5 files):
- Case i.mp4
- Case ii.mp4
- Case iii.mp4
- Case iv.mp4
- Case V.mp4
